# Supplementary material for: Cryptic Disc Structures Resembling Ediacaran Discoidal Fossils from the Lower Silurian Hellefjord Schist, Arctic Norway
Source: PLoS One. 2016 Oct 26;11(10):e0164071. doi: 10.1371/journal.pone.0164071 (PMC5082646; doi:10.1371/journal.pone.0164071)
Supplement: S1 Table — U-Th-Pb SIMS results from zircon grains. (XLS) [file pone.0164071.s001.xls]

## Sheet: PlotDat1
Source sheet	All_data	13.0012	0.0464637	2.59977	0.13	20.9919	0.0523333	13.0012	0.0464637	0.187228	0.00344471	13.0012	0.0464637
Plot name	Concordia1	13.8101	0.05214	2.59977	0.13	15.6212	0.0547005	13.8101	0.05214	0.197241	0.00124998	13.8101	0.05214
Plot Type	1	14.0369	0.054574	2.68997	0.125626	12.3993	0.0572194	14.0369	0.054574	0.129121	0.00072642	14.0369	0.054574
1st free col	15	14.3752	0.0545792	2.78571	0.121428	10.2518	0.059901	14.3752	0.0545792	0.132218	0.00100889	14.3752	0.0545792
Sigma Level	1	12.4067	0.0546304	2.88753	0.117398	8.71821	0.0627568	12.4067	0.0546304	0.116141	0.0014737	12.4067	0.0546304
Absolute Errs	FALSE	12.7586	0.0548865	2.99601	0.113529	7.56836	0.0657994	12.7586	0.0548865	0.119119	0.000914966	12.7586	0.0548865
Symbol Type	4	13.3745	0.0558999	3.11183	0.109815	6.67431	0.0690422	13.3745	0.0558999	0.190977	0.000511937	13.3745	0.0558999
Inverse Plot	TRUE	11.733	0.0561543	3.23576	0.106248	5.95934	0.0724996	11.733	0.0561543	0.108201	0.000766151	11.733	0.0561543
Color Plot	TRUE	12.3454	0.056266	3.36866	0.102823	5.37459	0.0761874	12.3454	0.056266	0.178911	0.000815214	12.3454	0.056266
3D plot	FALSE	13.614	0.0565803	3.51155	0.0995326	4.88752	0.0801223	13.614	0.0565803	0.123839	0.000664057	13.614	0.0565803
Linear	FALSE	12.3366	0.0566386	3.66558	0.0963722	4.47557	0.0843223	12.3366	0.0566386	0.176451	0.000571874	12.3366	0.0566386
Data Range	L5:O37	9.22001	0.0644602	3.83211	0.093336	4.12267	0.088807	9.22001	0.0644602	0.0838209	0.000885201	9.22001	0.0644602
Filled Symbols	TRUE	6.70459	0.0684351	4.01272	0.0904187	3.81698	0.0935972	6.70459	0.0684351	0.0959119	0.00389288	6.70459	0.0684351
ConcAge	FALSE	6.83482	0.0695518	4.20925	0.0876154	3.54967	0.0987156	6.83482	0.0695518	0.0975523	0.000842412	6.83482	0.0695518
ConcSwap	FALSE	6.1207	0.0702386	4.42389	0.0849211	3.31396	0.104187	6.1207	0.0702386	0.0879746	0.000499858	6.1207	0.0702386
1st Symbol-row	1	6.4146	0.0702837	4.65928	0.0823315	3.10458	0.110036	6.4146	0.0702837	0.0583906	0.000261311	6.4146	0.0702837
		5.94765	0.071339	4.91854	0.079842	2.91738	0.116293	5.94765	0.071339	0.0540394	0.000384066	5.94765	0.071339
		5.87906	0.0732809	5.20551	0.0774486	2.74902	0.122987	5.87906	0.0732809	0.0907526	0.00250028	5.87906	0.0732809
		5.62982	0.0733926	5.52484	0.0751471	IsoLine	IsoLine	5.62982	0.0733926	0.0511956	0.000760914	5.62982	0.0733926
		5.4848	0.0735872	5.88234	0.0729338			5.4848	0.0735872	0.07898	0.00179043	5.4848	0.0735872
		5.4872	0.0751917	6.28524	0.070805			5.4872	0.0751917	0.0500268	0.000880969	5.4872	0.0751917
		5.17232	0.076899	6.74279	0.0687572			5.17232	0.076899	0.074648	0.000851745	5.17232	0.076899
		4.6217	0.0808005	7.26686	0.066787			4.6217	0.0808005	0.0421581	0.000683484	4.6217	0.0808005
		4.95762	0.081172	7.87308	0.0648913			4.95762	0.081172	0.0707934	0.00119117	4.95762	0.081172
		4.1659	0.0877254	8.58239	0.063067			4.1659	0.0877254	0.0382988	0.000890132	4.1659	0.0877254
		5.16292	0.0932816	9.42346	0.0613111			5.16292	0.0932816	0.0518603	0.000842101	5.16292	0.0932816
		4.69848	0.0938691	10.4367	0.0596208			4.69848	0.0938691	0.042846	0.000687084	4.69848	0.0938691
		3.77694	0.0962055	11.681	0.0579935			3.77694	0.0962055	0.0543136	0.00205861	3.77694	0.0962055
		3.5188	0.0980416	13.2455	0.0564265			3.5188	0.0980416	0.0503103	0.00143463	3.5188	0.0980416
		3.54588	0.0998569	15.2719	0.0549175			3.54588	0.0998569	0.0322166	0.000399344	3.54588	0.0998569
		3.45904	0.100385	18	0.053464			3.45904	0.100385	0.0314284	0.000380063	3.45904	0.100385
		3.25673	0.104512	18	0.053464			3.25673	0.104512	0.0296226	0.000301965	3.25673	0.104512
		3.4894	0.11	IsoLine	IsoLine			3.4894	0.11	0.0392874	0.002387	3.4894	0.11
		IsoLine	IsoLine					IsoLine	IsoLine	IsoLine	IsoLine	IsoLine	IsoLine

## Sheet: PlotDat2
Source sheet	All_data	13.8605	0.0551564	2.27818	0.15	20.9919	0.0523333	0.197935	0.000395969	13.8605	0.0551564	13.8605	0.0551564
Plot name	Concordia2	13.2632	0.0552436	2.27818	0.15	15.6212	0.0547005	0.189993	0.000391521	13.2632	0.0552436	13.2632	0.0552436
Plot Type	1	13.6213	0.0556773	2.36041	0.144099	12.3993	0.0572194	0.194916	0.000460813	13.6213	0.0556773	13.6213	0.0556773
1st free col	15	13.9308	0.0558373	2.44783	0.138471	10.2518	0.059901	0.199851	0.000633108	13.9308	0.0558373	13.9308	0.0558373
Sigma Level	1	12.8118	0.0564595	2.54093	0.133103	8.71821	0.0627568	0.185869	0.00017287	12.8118	0.0564595	12.8118	0.0564595
Absolute Errs	FALSE	13.3178	0.0569256	2.64029	0.127981	7.56836	0.0657994	0.192627	0.000716485	13.3178	0.0569256	13.3178	0.0569256
Symbol Type	2	13.1077	0.0581482	2.74655	0.123094	6.67431	0.0690422	0.19039	0.00145757	13.1077	0.0581482	13.1077	0.0581482
Inverse Plot	TRUE	8.60659	0.0603002	2.86044	0.11843	5.95934	0.0724996	0.12588	0.000511396	8.60659	0.0603002	8.60659	0.0603002
Color Plot	TRUE	8.67233	0.0624028	2.98281	0.113979	5.37459	0.0761874	0.123854	0.000733474	8.67233	0.0624028	8.67233	0.0624028
3D plot	FALSE	5.64245	0.0746762	3.11464	0.10973	4.88752	0.0801223	0.080534	0.000666158	5.64245	0.0746762	5.64245	0.0746762
Linear	FALSE	7.72405	0.0788009	3.25707	0.105673	4.47557	0.0843223	0.110988	0.000440476	7.72405	0.0788009	7.72405	0.0788009
Data Range	L39:O57	5.33856	0.0793916	3.41141	0.101799	4.12267	0.088807	0.0762097	0.000266679	5.33856	0.0793916	5.33856	0.0793916
Filled Symbols	TRUE	4.81409	0.0819472	3.57921	0.0980989	3.81698	0.0935972	0.0688008	0.00165973	4.81409	0.0819472	4.81409	0.0819472
ConcAge	FALSE	4.20824	0.0862937	3.7623	0.0945649	3.54967	0.0987156	0.0601191	0.000676262	4.20824	0.0862937	4.20824	0.0862937
ConcSwap	FALSE	4.29955	0.0871641	3.96286	0.0911887	3.31396	0.104187	0.0629611	0.00048295	4.29955	0.0871641	4.29955	0.0871641
1st Symbol-row	1	4.27728	0.0888916	4.18351	0.0879627	3.10458	0.110036	0.0622662	0.000934689	4.27728	0.0888916	4.27728	0.0888916
		4.40829	0.0899948	4.42741	0.0848799	2.91738	0.116293	0.0636517	0.000274228	4.40829	0.0899948	4.40829	0.0899948
		3.82232	0.0969536	4.69841	0.0819332	2.74902	0.122987	0.0553887	0.00116696	3.82232	0.0969536	3.82232	0.0969536
		2.72992	0.127537	5.00128	0.0791162	2.59682	0.130151	0.0391165	0.000827119	2.72992	0.127537	2.72992	0.127537
		IsoLine	IsoLine	5.34199	0.0764228	2.45857	0.137821	IsoLine	IsoLine	IsoLine	IsoLine	IsoLine	IsoLine
				5.72805	0.0738472	2.33246	0.146034
				6.16916	0.0713836	IsoLine	IsoLine
				6.67795	0.0690269
				7.27126	0.0667719
				7.97202	0.064614
				8.81226	0.0625485
				9.83817	0.0605712
				11.1189	0.0586779
				12.7626	0.0568647
				14.949	0.0551279
				18	0.053464
				18	0.053464
				IsoLine	IsoLine

## Sheet: PlotDat5
Source sheet	All_data	11.4157	0.0567949	9.6	0.0609872	12.3993	0.0572194	11.4157	0.0567949	0.128531	0.00109109	11.4157	0.0567949
Plot name	Concordia5	11.1099	0.0571562	9.6	0.0609872	12.1466	0.0574801	11.1099	0.0571562	0.126885	0.000517322	11.1099	0.0571562
Plot Type	1	10.4975	0.0580373	9.67177	0.0608593	11.9037	0.0577424	10.4975	0.0580373	0.135225	0.000512456	10.4975	0.0580373
1st free col	15	11.2687	0.058293	9.74458	0.0607319	11.6699	0.0580063	11.2687	0.058293	0.131002	0.000884083	11.2687	0.058293
Sigma Level	1	11.3238	0.0583386	9.81844	0.0606048	11.4448	0.0582719	11.3238	0.0583386	0.125976	0.000796803	11.3238	0.0583386
Absolute Errs	FALSE	11.483	0.059173	9.89337	0.0604781	11.2279	0.0585392	11.483	0.059173	0.135035	0.00130362	11.483	0.059173
Symbol Type	4	11.3139	0.0592602	9.9694	0.0603517	11.0187	0.0588081	11.3139	0.0592602	0.127803	0.0010751	11.3139	0.0592602
Inverse Plot	TRUE	10.3774	0.059262	10.0466	0.0602257	10.8169	0.0590788	10.3774	0.059262	0.136267	0.00405779	10.3774	0.059262
Color Plot	TRUE	11.1903	0.0594654	10.1249	0.0601	10.622	0.0593511	11.1903	0.0594654	0.126019	0.00109341	11.1903	0.0594654
3D plot	FALSE	IsoLine	IsoLine	10.2043	0.0599747	10.4338	0.0596252	IsoLine	IsoLine	IsoLine	IsoLine	IsoLine	IsoLine
Linear	FALSE			10.285	0.0598498	10.2518	0.059901
Data Range	L59:O67			10.3669	0.0597252	10.0758	0.0601785
Filled Symbols	TRUE			10.4501	0.059601	9.90546	0.0604578
ConcAge	FALSE			10.5345	0.0594771	9.74055	0.0607389
ConcSwap	FALSE			10.6203	0.0593536	IsoLine	IsoLine
1st Symbol-row	1			10.7074	0.0592304
				10.7959	0.0591076
				10.8858	0.0589851
				10.9771	0.0588629
				11.0699	0.0587412
				11.1643	0.0586197
				11.2602	0.0584986
				11.3577	0.0583779
				11.4568	0.0582574
				11.5576	0.0581374
				11.6601	0.0580176
				11.7644	0.0578982
				11.8704	0.0577792
				11.9784	0.0576604
				12.0882	0.0575421
				12.2	0.057424
				12.2	0.057424
				IsoLine	IsoLine

## Sheet: All_data
S1 Table; Zircon U-Th-Pb data table
Spot #	Group	[U]	[Th]	[Pb]	Th/U	f206%	238U	±s	207Pb	±s	238U	±s	207Pb*	±s	207Pb	±s	206Pb	±s	207-corr	±s	Disc. %	Disc. %
		ppm	ppm	ppm	calc		206Pb	%	206Pb	%	206Pb*	%	206Pb*	%	206Pb		238U		age (Ma)		conv.	(2σ)
CK011b	70.725	23.309
n2520-3	s	74.4511	19.4639	6.22604	2.91314	1.51	12.8055	1.43459	0.0583445	3.06044	13.0012	1.44008	0.0464637	7.41377	21.749	168.98	477.687	6.63379	483.788	6.8805	2175.94
n2520-6	d	251.987	301.148	25.0405	1.59581	0.14	13.7905	1.4281	0.0532521	2.01013	13.8101	1.42824	0.05214	2.39736	291.554	53.8519	450.665	6.21973	452.837	6.36807	56.511	7.85138
n2520-20	s	548.276	561.664	52.6698	1.06136	0.34	13.9898	0.919431	0.0571934	1.00965	14.0369	0.919871	0.054574	1.33107	394.812	29.5776	443.627	3.94475	444.294	4.01758	12.795
n2520-21	y	203.107	113.093	17.2848	0.59489	0.08	14.3632	0.919554	0.0552336	1.71158	14.3752	0.919766	0.0545792	1.84848	395.027	40.928	433.529	3.85748	434.047	3.94713	10.0784
n2520-3x	s	72.1187	16.5726	6.5351	0.282784	0.11	12.3928	0.936765	0.0555028	2.42616	12.4067	0.936119	0.0546304	2.69758	397.126	59.3626	499.713	4.50277	501.342	4.67361	26.8493
n2520-25	s	297.53	135.757	27.4649	0.472711	0.13	12.7423	0.93329	0.0558874	1.48832	12.7586	0.933638	0.0548865	1.66702	407.601	36.8752	486.436	4.37591	487.651	4.48321	20.0816
n2520-8	s	1479.96	2177.32	158.703	1.26094	0.14	13.3558	1.42789	0.0569845	0.799416	13.3745	1.42792	0.0558999	0.915811	448.394	20.2193	464.826	6.4069	465.066	6.50836	3.79848
n2520-23	s	341.941	498.048	43.4348	1.61314	0.16	11.7137	0.921897	0.0574399	1.17472	11.733	0.922194	0.0561543	1.36437	458.476	29.9781	527.261	4.67053	528.443	4.78164	15.6262
n2520-2	s	542.297	124.943	49.5619	0.251803	0.28	12.3109	1.44874	0.0584436	1.12272	12.3454	1.44921	0.056266	1.44886	462.882	31.7921	502.099	7.00413	502.729	7.1354	8.80694
n2520-10x	s	403.387	229.644	36.1627	0.506007	0.1	13.6001	0.909594	0.0573763	1.07784	13.614	0.909642	0.0565803	1.17365	475.212	25.7472	456.931	4.0138	456.659	4.08547	-3.98482
n2520-4	s	831.811	366.868	79.3298	0.406564	0.09	12.3259	1.43026	0.0573122	0.931852	12.3366	1.43031	0.0566386	1.00969	477.489	22.1664	502.446	6.91731	502.853	7.04156	5.43318
n2520-15x	d	213.36	8.19602	24.9437	0.0382121	0.12	9.20875	0.909073	0.0654023	1.26364	9.22001	0.909119	0.0644602	1.37325	756.766	28.7107	663.797	5.73695	661.471	5.90842	-12.9268	-1.83985
n2520-15	s	132.152	75.4068	23.5241	0.41823	1.86	6.58016	1.43437	0.0826739	2.68135	6.70459	1.43054	0.0684351	5.68842	881.76	113.424	896.205	11.9804	896.632	12.9005	1.75482
n2520-5	s	394.229	209.746	70.2938	0.471123	0.01	6.83398	1.42728	0.069646	1.20181	6.83482	1.42728	0.0695518	1.2112	915.149	24.7238	880.243	11.7543	878.935	12.1981	-4.08026
n2520-11	s	1871.01	98.8419	330.373	0.0362944	0.12	6.11362	1.43739	0.0711236	0.6582	6.1207	1.43733	0.0702386	0.711657	935.337	14.5288	975.534	13.0254	977.263	13.6194	4.63133
n2520-16x	s	1674.92	107.56	283.875	0.0555403	0.03	6.41284	0.910271	0.0704935	0.36424	6.4146	0.910276	0.0702837	0.371794	936.653	7.60574	933.92	7.91899	933.807	8.24137	-0.313448
n2520-11x	s	979.303	44.5816	178.531	0.0443914	0.29	5.9305	0.908605	0.0735428	0.407962	5.94765	0.908583	0.071339	0.538367	967.142	10.9498	1001.82	8.43584	1003.37	8.83996	3.8716
n2520-13	s	195.722	113.454	39.9488	0.415618	0.68	5.83879	1.55	0.0785028	2.32797	5.87906	1.54366	0.0732809	3.41191	1021.73	67.5645	1012.64	14.482	1012.16	15.411	-0.961867
n2520-17	s	371.38	432.18	92.9292	1.14526	0.12	5.62321	0.909426	0.074288	0.962427	5.62982	0.909364	0.0733926	1.03677	1024.81	20.835	1053.99	8.84814	1055.42	9.3473	3.0861
n2520-7	s	70.4529	37.207	15.5781	0.485287	0.2	5.47373	1.43963	0.0751247	2.19867	5.4848	1.43998	0.0735872	2.43307	1030.17	48.4199	1079.65	14.3305	1082.17	15.2654	5.21706
n2520-13x	s	163.14	100.804	37.0814	0.574708	0.07	5.48338	0.911748	0.0757216	1.13202	5.4872	0.911701	0.0751917	1.17163	1073.63	23.3532	1079.21	9.06606	1079.5	9.60827	0.56481
n2520-9	s	254.878	97.3594	57.8723	0.331346	0.08	5.16829	1.44315	0.0774899	1.05327	5.17232	1.44322	0.076899	1.10761	1118.57	21.9398	1139.43	15.0908	1140.61	15.9986	2.03399
n2520-26	s	225.052	60.4672	56.2624	0.260221	0.07	4.61854	0.912219	0.0813164	0.815628	4.6217	0.912177	0.0808005	0.845891	1216.6	16.5459	1262.67	10.4685	>1200		4.17067
n2520-1	s	167.003	58.2967	39.6316	0.307587	0.43	4.93626	1.4282	0.0844239	1.11289	4.95762	1.42797	0.081172	1.46747	1225.61	28.5542	1184.5	15.4698	1181.89	16.4646	-3.67185
n2520-24	s	152.136	76.3718	44.7845	0.472075	0.05	4.16373	0.919388	0.0881157	0.990379	4.1659	0.91934	0.0877254	1.01468	1376.48	19.3852	1386.93	11.4825	>1200		0.84368
n2520-22	d	203.385	141.864	49.8577	0.43527	0.05	5.16043	1.0046	0.0936408	0.887067	5.16292	1.00447	0.0932816	0.902752	1493.61	16.9869	1141.33	10.5154	1118.53	11.4348	-25.7149	-20.8297
n2520-14x	d	405.355	171.137	106.781	0.395886	0.04	4.69643	0.911897	0.0941927	0.720692	4.69848	0.91191	0.0938691	0.731959	1505.48	13.766	1243.9	10.3243	>1200		-19.093	-15.0738
n2520-14	s	270.908	205.919	90.7664	0.561513	0.73	3.74951	1.43738	0.101575	1.74606	3.77694	1.43803	0.0962055	2.13981	1551.79	39.6528	1514.17	19.4353	>1200		-2.71952
n2520-12	s	598.737	224.41	200.684	0.283129	0.13	3.51418	1.42972	0.0990107	1.42137	3.5188	1.42976	0.0980416	1.46328	1587.21	27.1033	1612.42	20.4289	>1200		1.79556
n2520-18	s	593.546	263.637	204.529	0.41197	0.03	3.54478	0.908565	0.100085	0.394193	3.54588	0.908564	0.0998569	0.399916	1621.42	7.42304	1601.51	12.897	>1200		-1.38635
n2520-12x	s	521.68	160.656	178.659	0.289688	{0.00}	3.45904	0.908588	0.100385	0.378605	3.45904	0.908588	0.100385	0.378605	1631.23	7.0195	1637.02	13.1488	>1200		0.401641
n2520-19	s	1094.39	444.457	408.785	0.390427	0.15	3.2518	0.909598	0.105617	0.271634	3.25673	0.909583	0.104512	0.288927	1705.75	5.30915	1726.21	13.7895	>1200		1.36704
n2520-27	d	126.562	134.676	48.4211	0.692536	{0.00}	3.4894	1.12591	0.11	2.17	3.4894	1.12591	0.11	2.17	1799.4	38.9668	1624.43	16.1874	>1200		-10.9944	-0.767706
CK004	70.8728	24.7082
n2519-3	s	565.129	434.856	53.4113	0.87862	0.03	13.856	1.42805	0.0554058	0.700113	13.8605	1.42805	0.0551564	0.717903	418.567	15.9538	449.081	6.19782	449.513	6.29337	7.54722
n2519-13	d	701.282	465.684	66.7995	0.743584	0.09	13.2512	1.43246	0.0559504	0.649832	13.2632	1.43249	0.0552436	0.708717	422.095	15.7409	468.587	6.47754	469.276	6.58512	11.4201	1.73515
n2519-5	s	410.292	396.008	41.0007	1.02023	0.04	13.6163	1.43098	0.0559615	0.803325	13.6213	1.43097	0.0556773	0.82765	439.524	18.312	456.695	6.31213	456.944	6.41005	4.04686
n2519-4	y	208.156	156.946	19.3656	0.77299	{0.00}	13.9308	1.43459	0.0558373	1.13384	13.9308	1.43459	0.0558373	1.13384	445.904	25.0064	446.891	6.19687	446.905	6.29235	0.228933
n2519-1	s	2750.75	1507.69	263.967	0.573317	0.05	12.8058	1.45078	0.0568251	0.29217	12.8118	1.45077	0.0564595	0.306185	470.485	6.76252	484.492	6.77477	484.711	6.88194	3.09053
n2519-16	s	557.567	455.601	53.9667	0.712188	0.04	13.312	1.44633	0.0572616	1.21581	13.3178	1.44639	0.0569256	1.25864	488.651	27.5321	466.734	6.5155	466.401	6.61835	-4.64934
n2519-15	s	159.642	202.326	17.3247	1.03555	0.29	13.0701	1.45155	0.0603782	2.02388	13.1077	1.45251	0.0581482	2.50665	535.351	53.9431	473.947	6.64057	472.978	6.76766	-11.8959
n2519-11	d	428.864	300.548	64.1062	0.851612	0.25	8.58494	1.46306	0.0622507	0.680238	8.60659	1.4626	0.0603002	0.848083	614.365	18.2127	708.597	9.82212	711.019	10.1206	16.1988	7.39858
n2519-10	s	170.181	93.1151	24.2539	0.578049	0.04	8.66905	1.42814	0.0626953	1.14596	8.67233	1.42815	0.0624028	1.17539	687.942	24.8823	703.508	9.52539	703.915	9.79549	2.38848
n2519-6	s	120.019	112.617	28.8493	0.927123	0.06	5.63913	1.42729	0.0751236	0.857167	5.64245	1.42729	0.0746762	0.892061	1059.8	17.8496	1051.81	13.8666	1051.41	14.562	-0.81672
n2519-17	d	1365.82	213.72	204.035	0.163501	0.1	7.71601	1.43687	0.0795889	0.529014	7.72405	1.43691	0.0788009	0.558973	1167.14	11.0324	784.817	10.6264	771.38	10.9388	-34.7707	-30.8773
n2519-7	d	903.121	455.471	211.987	0.540359	0.08	5.33421	1.42753	0.0800071	0.320644	5.33856	1.42753	0.0793916	0.335903	1181.92	6.62493	1106.82	14.5346	1102.63	15.2706	-6.91344	-3.60483
n2519-19	s	57.1018	32.2185	14.5933	0.485416	0.25	4.80202	1.429	0.0838371	1.80666	4.81409	1.42915	0.0819472	2.02536	1244.25	39.1673	1216.68	15.8653	>1200		-2.43195
n2519-8	s	107.179	58.7357	32.1147	0.60323	0.04	4.20653	1.4286	0.0865984	0.769187	4.20824	1.42861	0.0862937	0.783675	1344.77	15.0596	1374.36	17.7066	>1200		2.44341
n2519-2	s	185.277	191.66	60.2554	1.03643	0.02	4.29868	1.46436	0.0873155	0.549099	4.29955	1.46436	0.0871641	0.55407	1364.13	10.6342	1348.02	17.8373	>1200		-1.30839
n2519-12	s	63.6658	34.7005	18.6737	0.539318	0.09	4.27363	1.45589	0.0895294	1.01224	4.27728	1.45574	0.0888916	1.05149	1401.83	20.0141	1354.35	17.8071	>1200		-3.75444
n2519-9	d	696.381	234.283	188.767	0.325833	0.03	4.40705	1.4439	0.0902055	0.299261	4.40829	1.44391	0.0899948	0.304715	1425.42	5.80842	1317.94	17.2337	>1200		-8.33458	-5.2432
n2519-18	s	102.636	49.8726	32.8665	0.41251	0.13	3.81751	1.44933	0.0978828	1.13535	3.82232	1.44909	0.0969536	1.20363	1566.32	22.3903	1498.13	19.4003	>1200		-4.87794
n2519-14	s	181.01	271.924	100.325	1.31334	0.03	2.72909	1.43289	0.127752	0.642912	2.72992	1.43288	0.127537	0.648532	2064.3	11.3914	2012.02	24.8121	>1200		-2.94781
CK231	70.676	23.2086
n2152-4	i	221.112	85.6334	22.8515	0.444965	0.12	11.4024	1.12566	0.0577046	1.75207	11.4157	1.12591	0.0567949	1.92111	483.578	41.8712	530.379	9.24122	542.351	6.00295	12.4496
n2152-2	i	680.749	430.047	77.118	0.727436	{0.00}	11.1099	1.14209	0.0571562	0.905102	11.1099	1.14209	0.0571562	0.905102	497.566	19.8162	544.355	6.15896	556.674	6.21877	12.1733	1.67308
n2205-10	x	838.582	451.772	97.9431	0.601129	0.31	10.465	1.28785	0.0604504	0.699451	10.4975	1.28816	0.0580373	0.882977	531.171	19.2245	575.332	6.88257	587.67	7.38855	10.9128	1.08673
n2152-5	i	315.185	148.741	33.5479	0.461857	0.1	11.2569	1.16209	0.0591012	1.34302	11.2687	1.16253	0.058293	1.51662	540.792	32.8254	546.678	8.11016	548.223	6.24555	1.40799
n2152-3	i	337.65	204.897	37.1399	0.607774	0.09	11.3137	1.11253	0.0590323	1.26034	11.3238	1.11249	0.0583386	1.36582	542.501	29.5832	544.947	7.45598	545.584	5.94998	0.582714
n2152-1c	i	548.48	285.524	58.6008	0.507467	1.84	11.2719	1.17259	0.073452	1.06312	11.483	1.17595	0.059173	2.20306	573.468	47.2035	545.047	10.5877	537.557	6.33117	-6.39661
n2152-1	i	221.235	100.514	23.5466	0.442538	0.13	11.2992	1.12931	0.0602669	1.66575	11.3139	1.12961	0.0592602	1.81419	576.67	38.9519	551.961	9.14084	545.414	6.0573	-5.54827
n2205-11	x	1568.41	1429.57	202.963	0.944278	7.66	9.58246	1.29331	0.11873	1.96822	10.3774	1.31312	0.059262	6.8472	576.736	142.254	589.692	31.6748	593.049	9.91767	2.96334
n2152-6	i	155.674	63.8295	16.5728	0.40174	{0.17}	11.1903	1.12615	0.0594654	1.83873	11.1903	1.12615	0.0594654	1.83873	584.178	39.4228	558.136	9.3005	551.157	6.10873	-5.78814
Disc. % Conv. is the age discordance in conventional concordia space. Disc. % (2σ) is the degree of discordance of the 207Pb/206Pb and 206Pb/238U ages at the 2σ level of analyses that are not concordant, for their closest approach to Concordia. All other errors are at the 1σ level. f206 % is the percentage of common 206Pb, estimated from the measured 204Pb. Figures are given in parentheses when n…
