# Supplementary material for: Cryptic Disc Structures Resembling Ediacaran Discoidal Fossils from the Lower Silurian Hellefjord Schist, Arctic Norway
Source: PLoS One. 2016 Oct 26;11(10):e0164071. doi: 10.1371/journal.pone.0164071 (PMC5082646; doi:10.1371/journal.pone.0164071)
Supplement: S1 Video — Movie file of a 3D photogrammetric reconstruction of discoidal fossils in the Hellefjord Schist, Northern Norway. (ZIP) [file pone.0164071.s003.zip]

Archive with 1 entries (1 files):
- S1 Video.mp4
